# Supplementary material for: Ontogenesis from Embryo to Juvenile in Threadsail Filefish, Stephanolepis cirrhifer
Source: Animals (Basel). 2025 Apr 13;15(8):1124. doi: 10.3390/ani15081124 (PMC12024050; doi:10.3390/ani15081124)
Supplement: Supplementary file 1 [file animals-15-01124-s001.zip]

Archive with 1 entries (1 files):
- animals-3553680-supplementary.pdf
